# Supplementary material for: A prospective non-randomized interventional study of dynamic changes of L3SMI in patients with gastric cancer undergoing ambulatory chemotherapy with active nutrition combined with exercise
Source: Front Oncol. 2025 Aug 13;15:1620115. doi: 10.3389/fonc.2025.1620115 (PMC12381798; doi:10.3389/fonc.2025.1620115)
Supplement: Supplementary file 1 [file Table1.xlsx]

## Sheet: nutrition
Intervention Script
	Intervention Modality	Intervention Prescription	Safety Monitoring	Intervention Follow-up	Adherence Audit
Nutrition	Home-based Dietary Guidance	Protein Intake: ≥1.2 g/kg/day Energy Intake: ≥25 kcal/kg/day Primary Approach: Home-based dietary guidance Compliance Threshold: Total daily intake (diet + enteral nutrition) must reach ≥70% of targets Escalation Criteria: Immediate hospitalization for advanced nutrition therapy if home-based intake fails to meet energy requirements	=DISPIMG("ID_BB8D06CC34964EED9D219088CA44E8BD",1)	T1: Day 1 of chemotherapy (introduce intervention plan, encourage family participation). T2: Day 4. T3: Day 10. T4: Day 17. T1: Deliver intervention plan; conduct family interview. T2-T4: Provide nutrition/exercise guidance via clinic/WeChat, assess compliance, and optimize personalized strategies.	Nutrition and resistance exercise adherence were assessed via outpatient clinic or WeChat follow-ups. The figure below demonstrates daily step count tracking through the WeChat app.

## Sheet: exercise
Intervention Script
	Intervention Modality	Intervention Prescription	Pre-exercise Assessment	Exercise Intensity Grading Criteria	Safety Monitoring	Intervention Follow-up	Adherence Audit	Notes
Aerobic Exercise	Walking as Primary Exercise	Frequency: 3–5 days/week Intensity: Not exceeding vigorous intensity Time: 150 minutes/week of moderate-intensity aerobic exercise Type: Walking-based, but not limited to walking Step Goal Progression： Low Activity (≤5,000 steps/day): Target: 5,000 steps/day Moderate Activity (5,001–7,999 steps/day): Target: Current average + 2,000 steps/day (max. 8,000 steps High Activity (≥8,000 steps/day): Tar…	① Patients are advised to perform pre-exercise risk assessment based on individual conditions and warm up before activity. ② If increased physical activity exacerbates fatigue or adverse effects, the FITT principle of exercise prescription should be reduced to a tolerable level. ③ Patients should monitor heart rate and blood pressure pre-exercise, with weekly blood tests recommended.	① Low intensity: Can speak or sing continuously without breathlessness, with stable heart rate and respiration. ② Moderate intensity: Can maintain conversation but not sing, with elevated but not labored heart rate and breathing. ③ High intensity: Cannot speak continuously (only short phrases), with markedly increased heart rate and respiration.	Maintain heart rate at 50%–70% of maximum heart rate (HRmax). *(HRmax is calculated as: HRmax = 220 – age.)	T1: Day 1 of chemotherapy (introduce intervention plan, encourage family participation). T2: Day 4. T3: Day 10. T4: Day 17. T1: Deliver intervention plan; conduct family interview. T2-T4: Provide nutrition/exercise guidance via clinic/WeChat, assess compliance, and optimize personalized strategies.	Nutrition and resistance exercise adherence were assessed via outpatient clinic or WeChat follow-ups. The figure below demonstrates daily step count tracking through the WeChat app.Participants who failed to complete ≥50% of the prescribed intervention per chemotherapy cycle (despite active education and support) were excluded from the study.	The First Week Post-Chemotherapy: ≥150 minutes low-intensity aerobic exercise (e.g., walking) 1 resistance training session Subsequent Weeks: Resume standard protocol. Pre-exercise: Mandatory 5-minute warm-up.
Resistance Training	The program engages major muscle groups across the chest, shoulders, arms, back, abdomen, and lower extremities through the following movements: ①Upper Body: Chest press Biceps curl Triceps extension ②Lower Body: Leg press Leg curl Leg extension Hip abduction Hip adduction ③Core & Functional Movements: Sit-up Step-up Sit-to-stand transition Participants were required to select at least two resist…	Frequency: ≥2 sessions/week Intensity: Progressively increased from low to moderate intensity; maximum intensity <70% 1-RM (not exceeding vigorous intensity) Time: Daily: ≥2 sets of 10 repetitions Type: Free weights Resistance machines Functional bodyweight activities		① Low intensity: 30%~49% 1-RM ② Moderate intensity: 50%~69% 1-RM ③ High intensity: 70%~89% 1-RM (1-RM: One-Repetition Maximum—the maximum load that can be lifted once with proper form through a full range of motion.)			=DISPIMG("ID_18A2187E3C314758821536E7D39F6003",1)
